# Supplementary material for: Adverse Pathological Findings at Radical Prostatectomy following Active Surveillance: Results from the Movember GAP3 Cohort
Source: Cancers (Basel). 2022 Jul 22;14(15):3558. doi: 10.3390/cancers14153558 (PMC9332009; doi:10.3390/cancers14153558)
Supplement: Supplementary file 1 [file cancers-14-03558-s001.zip]

Archive with 1 entries (1 files):
- cancers-1792669-supplementary.pdf
